# Supplementary material for: Supplementing Low-Sodium Bicarbonate–Calcic (Lete)® Water: Effects in Women on Bone and Systemic Metabolism
Source: Metabolites. 2023 Oct 24;13(11):1109. doi: 10.3390/metabo13111109 (PMC10673306; doi:10.3390/metabo13111109)
Supplement: Supplementary file 1 [file metabolites-13-01109-s001.zip]

Archive with 1 entries (1 files):
- metabolites-2642067-supplementary.pdf
